# Supplementary material for: The Potentiating Effect of Graphene Oxide on the Arylhydrocarbon Receptor (AhR)–Cytochrome P4501A (Cyp1A) System Activated by Benzo(k)fluoranthene (BkF) in Rainbow Trout Cell Line
Source: Nanomaterials (Basel). 2023 Sep 5;13(18):2501. doi: 10.3390/nano13182501 (PMC10534689; doi:10.3390/nano13182501)
Supplement: Supplementary file 1 [file nanomaterials-13-02501-s001.zip]

Archive with 1 entries (1 files):
- nanomaterials-2564414-supplementary.pdf
